# Supplementary material for: Lentivirus-mediated gene therapy corrects ribosomal biogenesis and shows promise for Diamond Blackfan anemia
Source: JCI Insight. 2024 May 22;9(10):e171650. doi: 10.1172/jci.insight.171650 (PMC11141922; doi:10.1172/jci.insight.171650)
Supplement: Supporting data values [file jciinsight-9-171650-s027.xlsx]

## Sheet: Figure 1
	Figure 1
A)	Cellularity in BM (WBCs /μl)	HD	DBA	FA		CD34+ Cells (%) in BM	HD	DBA	FA		CD34+cells/μl	HD	DBA	FA
		22580	35000	9000			5.11	0.5	0.22			1153.84	223.2	12.87
		7500	7900	3300			4.48	4.29	0.14			336	175	0.33
		24200	15800	16000			1.18	0.53	0.01			285.56	338.91	8.62
		51900	96500	15200			1.38	1.81	0.05			716.22	83.74	5.17
		28300	43200	8700			2.53	1.63	0.03			715.99	1153.84	12.18
		40400	6800				2.65	0.92	0.22			1070.6	1746.65
		23000	24400	23200			1.61	1.27	0.14			370.3	704.16	92.8
		140000	10600	8100			4.08	1.16	1.43			5712	326.97	3.48
		60200	22000	7410			1.27	1.6	0.4			764.54	62.56	6.45
		14600	21300	4980			1.37	2.24	0.04			200.02	309.88	1.63
		4200	50100	2480			1.39	0.74	0.31			94.92	122.96	0.3
		21100	20500	5800			3.11	0.62	0.09			257.42	352	25.09
		11400	15800	8500			4.25	0.31	0.03			471.96	477.12	10.81
		16700	7000				3.54	5.92	0.01			232.13	370.74
		90690	13300				3.96	5.01	0.43			2820.46	127.1
		28960	7800				1.88	3.81	0.13			1230.8	48.98
		23550	53600				3.36	7.49	0.34			1064.12	94.92
		30060	28000				4.42	2.28				2575.58	257.42
		35050	26310				1.26	1				658.94	471.96
		37470	17610				2.02	4.14				1258.99	666.33
		52910	6150				1.84	0.54				2338.62	297.18
		14720	24390				1.86	3.85				185.472	4014.64
		28730	23590				1.68	1.17				580.346	638.4
		10290	5210					0.72				189.336	263.1
		33450	65090					6.87				622.17	729.054
		9050	35220					2.01				152.04	33.21
			2320					0.81					939.015
			8960					1.82					276.003
			6170					0.38					37.512
			19500					1.6					4471.68
													707.922
													18.792
													163.072
													23.446
													312
B)	Frequency (%)	HSC		MPP		CMP		MEP		GMP		MLP		BN-K
		HD	DBA	HD	DBA	HD	DBA	HD	DBA	HD	DBA	HD	DBA	HD	DBA
		2.273	2.05	2.135	2.82	1.036	2.62	5.243	9.58	6.344	5.76	0.448	0.31	3.881	1.1
		2.425	2.44	0.389	3.74	1.951	1.11	8.157	2.62	11.17	3.96	0.72	0.47	23.79	10.02
		2.273	1.9	2.135	5.67	1.036	3.32	5.243	4.1	6.344	9.57	0.448	0.71	3.881	18.25
		0.399	0.34	0.455	0	8.459	1.71	0.795	14.39	1.306	9.6	0.171	0.34	3.354	0.69
		1.063	0.63	0.404	3.49	0.86	1.83	17.809	10.07	0.646	4.07	0.161	0.62	1.265	2.66
		0.16	1.12	0.38	0.97	0.51	1.21	7.09	1.35	3.05	4.94	0.33	0.85	3.52	20.19
		0.14	0.21	0.11	1.58	0.75	0.86	15.9	1.69	0.12	5.34	0.004	1.65	0.15	19.93
		0.03	1.01	0.1	0.15	0.13	0.91	18.6	5.71	0.62	6.29	0.31	0.05	0.65	2.97
		0.74	0.24	0.04	0.37	0	0.97	6.64	6.97	0.83	11.6	1.74	0.12	1.26	5.03
		0.17	4.85	0.02	1.89	0.85	7.24	4.06	10.86	0.17	21.06	0	0.44	0.42	3.23
		0.38	0.12	0.76	0.24	0.33	0.42	33.7	6.78	0.76	2.92	8.57	0.06	0.82	1.56
		0.17	0.24	0.79	0.37	0.04	0.97	7.88	6.97	1.69	11.6	0	0.12	0.84	5.03
		0.16	0.39	0.79	0.183	1.6	0.61	3.31	10.84	1.07	1.77	0.02	0.06	0.41	0.34
		0.3	0.064	0.38	0.044		0.11	31	3.3	2.94	0.95	0	0.012	0.63	0.5
			0.31		0.43		1.43		19.8		2.82		0.24		3.28
			1.57		3.8		0.09		4.11		0.09		2		0.11
C)	CD71+/235a+ cells/μl	HD	DBA		CD71+/235a+ cells/μl	HD	DBA
		1330000	17300			329000000	310000000
		6480000	1480000			258000000	177000000
		321000	213000			446000000	210000000
		989000	4760000			400000000	344000000
		251000	6930			368000000	208000000
		6050000	1490000			487000000	179000000
		1410000	99800			435000000	358000000
		668000	436000			433000000	201000000
		296000	1250000			411000000	220000000
		2720000	4000000			324000000	251000000
		1510000	466000			396000000	195000000
		624000	0			406000000	189000000
		3380000	30500			510000000	301000000
		2440000	2510			400000000	358000000
		432000	89500			353000000	364000000
		258000	1920000			422000000	519000000
		223000	12300			422000000	366000000
		286000	480000			345000000	339000000
		152000	1160000			323000000	203000000
		1510000	28200			418000000	319000000
		1520000	89200			393000000	373000000
		3460000	967000			368000000	349000000
		764000	306000			341000000	252000000
		727000	2840000			389000000	347000000
		419000	193000			596000000	285000000
		1160000	10200			476000000	339000000
		580000				412000000
D)	CD41+/CD42+ cells (%)	HD	DBA		CD41+/CD42+ cells/μl	HD	DBA
		0.24	0.22			38400	64460
		0.51	0.12			52020	7560
		2.63	0.22			6600	25960
		0.15	0.36			71040	16720
		0.32	0.08			150000	20790
		0.5	0.11			15360	291200
		0.12	0.7			32200	40800
		0.28	0.3			21210	2343
		0.21	0.033			70980	8280
		0.42	0.18			111000	21870
		1.85	0.27			6322	23760
		0.058	0.36			48600	31220
		0.27	0.14			6380	26400
		0.11	0.49			2640	224
		0.088	0.3			14960	805.34
		0.17	0.014			11051	3542
		0.043	0.00601			16500	237980
		0.25	0.014			66000	16510
		0.55	0.73			5814	34440
		0.051	0.13			56120	3192
		0.46	0.28			1890	792
		0.042	0.042			136080	4030
		0.63	0.033			13300	1827
		0.14	0.13			30770	9240
		0.17	0.031			15010	50040
		0.19	0.063			7752	166.14
		0.076	0.12			43200	15520
		0.3	0.12			35520
		0.32	0.36
		0.1	0.00923
		0.058	0.16
		0.04	0.036
			0.027
			0.36
			0.035
E)	CFU-GMs/105 cells	HD	DBA	FA		BFU-Es /105 cells	HD	DBA	FA
		34	82	27			56.7	120.7	3
		144.7	82	78.6			37.3	57.3	23.2
		120	56	30			53.3	56.7	7
		165	20.6	9			160	16.7	5
		45	106	12			51.7	24.7	9
		105	64.7	19.1			123.3	110	27.7
		403.3	102	49			173.3	44	12
		231.7	32	23.2			95	67.3	13.7
		93.3	38.7	34.9			90	23.3	30.1
		93.3	16	83			53.3	19.3	68
		35.3	34.7	25			29.3	72	56
		88	47.3	0			58	31.3	0
		106.7	50.7	1.5			113.3	30.7	12.4
			32.7	9.2				7.3	0.8
			42.7	5				30	0.8
			400	62				253.3	0
			151.3	31				12	77.7
			46.7	11.3				8	30
			98	0				46	7.8
			18.7	77.8				15.2	0
			141.3	89.1				12.7	66.3
			46	16.5				1.3	37.7
				19.8					10.5
				6.9					2.2
				20					0.8
				24					4
				12.4					13.6
				28.3					12.8
				9					5.6
				7.2					6
				7.6					5.2
				7.1					5.9
				52					3.2
				49					2
				26.5					4
				11					9.5
				8					0
				5					6
				3					3
				22					1.5
				20					12
				12.7					50
				38					5.5
				2					19
				8.6					1
									3
F)	Frequency (%)	D30		D60		D90			D34		D33		D19
		HD	DBA	HD	DBA	HD	DBA		HD	DBA	HD	DBA	HD	DBA
		33.3	1.38	58.6	1.23	15.7	0.34		9.81	0.56	3.68	3.68	83.17	95.76
		51.8	0.76	54.6	0.24	10.3	0.15		5.51	0	0	0	86.42	100
		62.3	3.42	52.6	2.52	32	0.062		9.22	5.42	7.01	25.85	79.49	68.74
		5.34	0.22	13.1	0.051	3.89	0.17		2.39	7.83	8.07	32.82	95.74	59.35
		4.45	8.19	7.21	63.2	14.1	1.51		97.12	2.38	11.29	33.34	0.9	64.28
		4.4	3.54	47.2	22.2	13.9	36.2		77.34	8.03	1.87	17.62	15.87	74.35
		1.73	40.9		79.8	24.8	33		27.97	6.52	1.97	6.72	45.63	79.26
		4.47	62.8		58.4	13.4	0.06		8.2	5.09	6.79	4.62	88.17	86.99
		1.13	5.34		7.37	42.4	0.069		13.31	4.08	26.4	8.2	84.27	87.72
		7.1	2.84		6.06	51.8			11.76	11.09	3.62	7.75	87.64	33.55
		7.31	1.45		20.9				1.82	8.83	2.42	16.66	85.88	15.58
									3.99		0.6		89.75
									7.57		7.03		83.29
									7.53		6.25		83.13
									4.39		9.14		73.8
									28.69		9.34		40.73
									5.23		21.8		70.89
											30.58
											23.88

## Sheet: Figure 2
A)	Levels of 21S/21S-C pre-rRNAs	Mock	shSCRB	PGK. CoRPS19	EF1α. CoRPS19	shRPS19	shRPS19+ PGK. CoRPS19	shRPS19+ EF1α. CoRPS19
		70.2448	100	73.1097	66.6183	140.308	55.5213	82.2484
		86.6529	100	75.4142	68.9006	176.13	57.9819	92.7711
		80.7941	100	100.156	85.7685	225.072	69.217	109.837
B)	Levels of 21S/21S-C pre-rRNAs	Mock	PGK. CoRPS19	EF1α. CoRPS19	shRPS19	shRPS19+ PGK.CoRPS19	shRPS19+ EF1α.CoRPS19
		100	85.8517	134.13	431.306	59.9752	92.9879
		100	75.6566	63.0048	314.149	54.0243	71.4205
		100	69.3708	122.301	350.493	48.9204	100.771
C)	Dimethylation levels	1	2	3	4	5	6
		1	0.8	1.1	6.4	0.7	0.9

## Sheet: Figure 3
A)	Transduction in CFCs (%) pre-rRNAs	PGK. EGFP	PGK. CoRPS19	EF1α. CoRPS19
		12.05	69.2	95.8
		16.7	100	36.4
			87.1	41.1765
		100	66.7	76
		66.6667	66.6667
			69
B)	VCN/CELL	PGK.EGFP		PGK.CoRPS19		EF1α.CoRPS19
		LC	CFCs	LC	CFCs	LC	CFCs
		1.8	0.00221499	2.2	0.51	3.3	2.6
		1.9	0.167512	4.23	0.56	1.5	3.57
		2.1	0.147143	1.4	3	1.6	2.15
		2.1	0.0996794	1.9	3.43		2.05
			0.0847005	2	1.78		1.39
			0.00161862		1.57		1.38
			2.38		0.69		0.65
			1.97		0.67		0.68
			1.98		5.98		2.01
			2.69		6.11		2.16
			2.14		0.173494		0.0116618
			2.03		0.336518		0.0183969
			2.25		5.1714e-05		0.280672
			2		0.0524384		0.878708
			3.13		0.648208		0.0564594
			2.62		1.37388		0.76417
					0.732269		0.193891
					0.536868		1.5274
					0.414601		0.075792
					0.0521912		1.22864
					0.0862257		0.107631
					0.917742		3.01
					0.863029		2.64
					0.387894		2.44
					1.16718		2.28
					2.15		2.35
					2.14		2.72
					2.19		2.59
					2.16
					2.15
					2.66
					2.18
					2.73
					2.28
					2.23
C)	CELL EXPANSION	PGK.EGFP			PGK.CoRPS19			EF1α.CoRPS19
	D 0	100000	100000	200000	100000	100000	200000	100000	100000	200000
	D 7	150000	338000	1060000	156000	186000	970000	354000	200000	1300000
	D 14	658000	1110000	21300000	467000	688000	14900000	746000	1460000	22800000
D)	CFU-GMs/105 cells	MOCK	PGK.EGFP	PGK.CoRPS19	EF1α.CoRPS19	E)	BFU-Es / 105 cells	MOCK	PGK.EGFP	PGK.CoRPS19	EF1α.CoRPS19
		1250	7500	7750	1900			500	750	1500	1400
		1875	3750	9500	1500			1125	1000	2750	1000
		1125	12000	7000	1900			250	2250	750	800
		2500	250	500	2800			500	750	250	2200
		4375	0	0	2600			875	0	500	200
		2375	0	0	4000			875	250	1000	1400
		3750	1200	2400	3400			2000	1200	1200	1200
		2875	800	2600	4200			1000	1300	1200	1000
		2875		2100	5000			1500		1100	200
		1625	2200	3400				375	400	1000
		1625	1200	4000				625	0	400
		1375	2800	2800				375	0	1400
		1000	2800	8400				160	600	4000
		840	4200	7800				200	1000	3200
			2800	6800					400	2800
G)	CD71/CD235a erythroid progenitors (%)	PGK. EGFP	PGK. CoRPS19	EF1α. CoRPS19		H)	ΔCD71-/CD235a+ Cells	PGK. EGFP	PGK. CoRPS19	EF1α. CoRPS19
		14.6	28.4					1	1.95
		7.54	35.6	36.7				1	4.72	4.87
		5.87	11.4	10.9				1	1.94	1.86
I)	hCD45 Cells (%)	D30			D60			D90				Percentage within CD45 cells (%)	CD34			D33			D19
		PGK.EGFP	PGK.CoRPS19	EF1α.CoRPS19	PGK.EGFP	PGK.CoRPS19	EF1α.CoRPS19	PGK.EGFP	PGK.CoRPS19	EF1α.CoRPS19			PGK.EGFP	PGK.CoRPS19	EF1α.CoRPS19	PGK.EGFP	PGK.CoRPS19	EF1α.CoRPS19	PGK.EGFP	PGK.CoRPS19	EF1α.CoRPS19
		0.22	0.027	12.3	0.16	0.74	35.3	0.18	0.067	0.072			6.33	4	5.4578	15.2	5.35	23.6356	96.2	99.6	70.9067
		0.29	0.24	2	3.88	0.071	5.13		0.26	0.47			30	19.5764	9.02831	40	21.7644	14.4606	30	58.6592	76.5111
		0.017	0.2	3.37		0.82	0.12	0.078	2.01	0.3			13.9203	15.2286	13.1058	26.5913	31.7084	18.6348	59.4884	53.063	68.2594
		0.00765	3.24		0.035	3.33	0.061	0.081	0.81				17.5996	3.76992		29.6555	12.1447		52.7449	84.0854
		7.13	0.025		0.52	0.1		0.091	0.24				17.2343	2.55238		15.5313	21.7143		67.2343	75.7333
		1.44	0.074			0.065		0.019	0.044				37.4887	9.24718		22.5023	31.476		40.009	59.2768
		1.75	0.51		0.84	0.12		0.41	3.25				7.55198	5.11908		10.272	3.63172		82.176	91.2492
			1.75		5.44	3.06		1.66	1.75					6.64894			7.81572			85.5353
			6.72		50.3	3.92			1.75					16.5521			4.52583			78.9221
			0.72			3.35			0.13
J)	VCN/Cell at 90 days	PGK. EGFP	PGK. CoRPS19	EF1α. CoRPS19
		2.91	1.86	0.49
		4.89	3.22	0.7
			1.72	1.23
			5.16
			0.73
			1.53
K)	hCD45 Cells (%)	D30			D60			D90				Percentage within CD45 cells (%)	CD34			D33			D19
		PGK.EGFP	PGK.CoRPS19	EF1α.CoRPS19	PGK.EGFP	PGK.CoRPS19	EF1α.CoRPS19	PGK.EGFP	PGK.CoRPS19	EF1α.CoRPS19			PGK.EGFP	PGK.CoRPS19	EF1α.CoRPS19	PGK.EGFP	PGK.CoRPS19	EF1α.CoRPS19	PGK.EGFP	PGK.CoRPS19	EF1α.CoRPS19
		41	77.6	54.1	35	80.9	44.5	36.3	48.6	68.4			5.45	7.45	8.71	5.19	9.09	8.15	89.36	83.45	83.14
		6.93	57.6	52.7	58.8	76.5	60.5	10.4	43.6	47.3			3.45	8.45	7.54	4.75	8.62	5.67	91.81	82.93	86.79
		26.3	58.4		27.3	67.6		20.8	71.3				4.85	11.53		6	9.21		89.15	79.26
			56.1			81.4			48.2					8			6.96			85.04
			34.3			72.6			43.5					6.4			6.23			87.37

## Sheet: Figure 4
C)	CD71-/CD235a+ Cells (%)	PGK. EGFP	PGK. CoRPS19
		1.75	3.06
D)	Dimethylation levels	PGK. EGFP	PGK. CoRPS19
		100	69
		105	47
			31
			32
			43
E)	2ΔC Expression CoRPS19	Mock	PGK. CoRPS19 (100%)
		0	0.626334
		0	0.248581
		0	0.234313
		0	2.3898
F)	Nº of erythroid progenitors	D6		D10		D14
		MOCK	PGK. CoRPS19	MOCK	PGK. CoRPS19	MOCK	PGK. CoRPS19
		13700	11700	141000	577000	2100000	5510000
		186000	171000	1890000	1550000	3300000	3700000
		360000	383000	1860000	1960000	3250000	3990000
		163000	124000	1300000	1970000	2540000	2960000
G)	Nº of erythroid progenitors CD71- CD235a+	MOCK	PGK. CoRPS19
		1020000	3120000
		1730000	2020000
		1380000	1580000
		1180000	801000
H)	hCD45 Cells (%)	D30		D45		D60					Percentage within CD45 cells (%)	CD34		CD33		CD19
		Mock	PGK. CoRPS19	Mock	PGK. CoRPS19	Mock	PGK. CoRPS19					Mock	PGK. CoRPS19	Mock	PGK. CoRPS19	Mock	PGK. CoRPS19
		0.27		70		1.42						13.47		16.9		69.6
		8.6		1.92		26.8						6.41		32.7		60.91
		10.6		6.02		45.9						4.82		44.6		50.59
			0.43		20.4		25.9						2.07		57.1		40.84
			0.21		40.5		1.39						1.53		49.8		48.68
			0.85		0.87		1.6						7.41		22.2		70.37
			65.4		4.84		62.7						4.32		10.8		84.84
J)	Erythroid progenitors (%) CD71- CD235a+	CD71+ CD235a-		CD71+ CD235a+		CD71- CD235a+
		Mock	PGK. CoRPS19	Mock	PGK. CoRPS19	Mock	PGK. CoRPS19
		0.25		0.2		0.036
		0		0		0.085
		0.042		0		0.042
			0.032		1.81		1.14
			0		9.54		24.7
			0		0		0.027
			0		0		0.1

## Sheet: Figure 5 
A)	Cell expansion	D0			D7			D14			D21
		PGK.EGFP	PGK.CoRPS19	EF1α. CoRPS19	PGK.EGFP	PGK.CoRPS19	EF1α. CoRPS19	PGK.EGFP	PGK.CoRPS19	EF1α. CoRPS19	PGK.EGFP	PGK.CoRPS19	EF1α. CoRPS19
		30000	30000	30000	554000	718000	590000	1740000	2040000	1100000	2990000	6590000	2960000
		30000	30000	30000	718000	518000	543000	1710000	1220000	1380000	4610000	2170000	2080000
		30000	30000	30000	600000	676000	497000	1500000	1340000	1230000	5940000	2570000	2480000
		100000	100000	100000	389000	466000	437000	2460000	2730000	1850000	7130000	8160000	5610000
		30000	30000	30000	621000	690000	713000	11300000	13900000	11400000	139000000	116000000	98600000
B)	CFU-GMs /10e5 cells	PGK.EGFP	PGK.CoRPS19
		10400	5000
		8000	7200
		10000	9400
		8000	7600
		8400	8200
		10000	7800
		8800	11200
		8000	8600
		7400	8400
		6400	6800
		5800	9800
		4600	5800
		7400	8200
		7600	7800
		6200	8000
C)	BFU-Es /10e5 cells	PGK.EGFP	PGK.CoRPS19
		14400	7800
		12000	10000
		11400	8800
		12800	10000
		13800	13800
		14200	12000
		14800	12600
		14000	13600
		11800	12800
		9000	12000
		9400	13400
		8200	10000
		13600	10400
		13200	13200
		10200	13400
D)	Weight (g)	PGK.EGFP								PGK.CoRPS19
	D0	24.7	24.2	20.1					23.1	20.1	21.7	23.3					22.5
	D30	23.1	23.2			26.3	25.7	22.3	24.1	22.5	25.1	23.7	21	22.3	23.6	24.7	22
	D60	24.1	24.2			25.7	25.1	23.4	23.6	22	24.8	23	20.9	20.8	22.2	23.7	21.4
	D90	23.6	23.6			28.2	28.4	25.3	26.1	21.4	24.2	23.2	19.8	21.8	25.8	24.2	24.4
	D120	26.1	26			28.4	27.4	25.1		24.4	27	23.8	22.1	23.2	25.3	23.6
E)	hCD45+ Cells (%)	D30		D60		D90		D120
		PGK.EGFP	PGK.CoRPS19	PGK.EGFP	PGK.CoRPS19	PGK.EGFP	PGK.CoRPS19	PGK.EGFP	PGK.CoRPS19
		71.1	53.6	77.1	91	66.6	86.4	70.2	74.5
		38.5	N.A.	43.6	88.9	96.8	81.5	82.2	70.8
		86.4	39.7	74.2	61.7	85.5	88.6	73.1	76.5
		87	44.3	92.8	88.5	88.2	88.9	79.1	74.2
		83.9	93.1	79.8	85	61.1	87.2	62.9	84
			85.1		76.3		84.6		82.3
			90.4		86.7		87.2		68.9
F)	VCN/Cell at 120 days	PGK.EGFP	PGK.CoRPS19
		1	4.2
		0.75	8.4
		5.21	7.53
		2.33	5.52
		3.71	3.44
			6.94
			5.26
G)	Lineages within hCD45+ Cells (%)	D34		D33		D19
		PGK.EGFP	PGK.CoRPS19	PGK.EGFP	PGK.CoRPS19	PGK.EGFP	PGK.CoRPS19
		2.72	3.3	17.94	23.13	79.34	73.56
		3.36	5.2	15.47	13.19	81.18	81.61
		10.4	5.01	10.3	15.1	84.7	79.89
		10.4	2.67	8.31	22.92	79	74.41
		10.3	13.4	8.74	10.9	89.3	81
			11.9		12.4		79.8
			11.1		10.7		87.3
H)	Erytrocytes (10e6/μl)	D30		D60		D90		D120			Leucocytes (10e3/μl)	D30		D60		D90		D120			Platelets (10e3/μl)	D30		D60		D90		D120			Neutrophils (10e3/μl)	D30		D60		D90		D120
		PGK.EGFP	PGK.CoRPS19	PGK.EGFP	PGK.CoRPS19	PGK.EGFP	PGK.CoRPS19	PGK.EGFP	PGK.CoRPS19			PGK.EGFP	PGK.CoRPS19	PGK.EGFP	PGK.CoRPS19	PGK.EGFP	PGK.CoRPS19	PGK.EGFP	PGK.CoRPS19			PGK.EGFP	PGK.CoRPS19	PGK.EGFP	PGK.CoRPS19	PGK.EGFP	PGK.CoRPS19	PGK.EGFP	PGK.CoRPS19			PGK.EGFP	PGK.CoRPS19	PGK.EGFP	PGK.CoRPS19	PGK.EGFP	PGK.CoRPS19	PGK.EGFP	PGK.CoRPS19
		8.13	7.08	8.05	8.63	7.15	5.94	4.11	3.78			1.1	0.54	1.73	1.93	1.25	0.8	0.63	0.47			778	736	684	461	731	664	580	512			0.86	0.45	0.6	0.76	0.39	0.26	0.14	0.15
		7.01	5.47	8.6	7.77	6.6	6.21	3.2	4.6			1.01	0.91	1.43	1.09	1.4	1.49	0.43	0.74			700	525	811	878	603	780	376	560			0.89	0.7	0.86	0.33	0.32	0.5	0.1	0.32
		7.29	7.21	7.49	8.58	6.49	6.86	5.34	3.46			0.83	0.74	1.63	1.85	1.23	1.54	0.66	0.25			730	705	887	784	540	495	338	319			0.44	0.5	0.74	0.94	0.25	0.15	0.27	0.08
		7.69	7.86	7.88	7.3	5.16	6.86	4.9	3.74			0.93	0.82	1.03	1.25	1.25	1.54	0.36	0.9			721	684	840	832	248		636	341			0.42	0.7	0.23	0.58	0.33	0.15	0.11	0.14
		8.17	7.93	7	8.36	8.76	7.15	5.14	5.02			1.3	0.83	0.96	2.37	1.14	1.25	0.75	0.95			655	590	774	915	1042	495	649	625			0.65	0.41	0.22	0.58	0.93	0.39	0.33	0.35
			7.75		7.97		6.6		5.62				0.94		2.27		1.4		1.33				672		849		731		627				0.46		0.84		0.32		0.37
			7.75		8.91				5				0.9		2.08				0.47				503		818		603		292				0.42		0.52				0.17

## Sheet: Figure 6
A)	Sequence count	TOP 1	TOP 2	TOP 3	TOP 4	TOP 5	TOP 6	TOP 7	TOP 8	TOP 9	TOP 10	Other integrations		Sequence count	TOP 1	TOP 2	TOP 3	TOP 4	TOP 5	TOP 6	TOP 7	TOP 8	TOP 9	TOP 10	Other integrations
		4.374	2.517	2.161	2.044	1.984	1.905	1.769	1.641	1.552	1.523	78.53			0.565	0.38	0.359	0.304	0.289	0.25	0.23	0.0228	0.0221	0.21	96.964
B)		Sequence count	MOUSE ID	TOP 1	TOP 2	TOP 3	TOP 4	TOP 5	TOP 6	TOP 7	TOP 8	TOP 9	TOP 10	Other integrations
	Experiment 1	1ary Recipients	R3	2.01	2.065	1.784	1.588	1.475	1.425	1.345	1.305	1.293	1.183	84.527
			R4	3.402	3.073	3.051	2.551	2.305	2.025	1.906	1.817	1.735	1.59	76.545
			R5	2.185	1.991	1.805	1.758	1.584	1.454	1.378	1.312	1.299	1.28	83.954
			R6	2.303	1.672	1.635	1.522	1.493	1.457	1.442	1.412	1.235	1.22	84.609
		2ary Recipients	R4	7.58	6.879	6.366	5.998	5.973	5.781	5.101	4.864	4.762	4.652	42.044
			R5	5.121	4.928	4.484	4.352	4.251	3.916	3.766	3.422	3.179	3.134	59.447
			R6	8.379	7.977	7.653	7.294	7.033	6.377	6.033	5.533	5.503	4.92	33.298
	Experiment 2	1ary Recipients	R1	1.58	1.292	1.267	1.263	1.118	1.091	1.072	0.881	0.852	0.827	88.757
			R2	5.009	4.941	3.441	3.353	3.35	3.19	2.916	2.864	2.066	1.999	66.871
			R3	1.462	1.4	1.209	1.193	1.081	1.08	1.019	0.955	0.923	0.9	88.778
		2ary Recipients	R1	20.933	14.178	3.952	3.91	3.552	3.305	3.219	2.602	2.513	2.396	39.44
			R2	9.255	9.2	6.7	6.667	6.232	6.22	5.032	4.568	4.154	3.322	38.65
			R3	32.336	23.507	2.211	2.13	1.275	1.117	1.086	1.049	1.024	0.971	33.294

## Sheet: Supplemnetary Figure 1 
	A)	Erytrocytes (106/μl )	HD	DBA		HGB (g/dl)	HD	DBA		HCT(%)	HD	DBA
			6.57	3.98			18.5	12.2			60.3	36.6
			6.93	2.68			18.8	7.6			59.8	23.9
			7.79	3.88			14.1	11.3			48.6	37.6
			4.69	2.97			13.3	8.1			44.7	25.7
			4.89	3.52			13.6	10.9			43.5	34.8
			4.92	2.42			12.6	7.3			40.7	24.1
			4.75	2.53			14	8			44.2	24.7
			4.67	3.11			13.1	10.7			40.8	32.4
			3.61	4.03			11.4	10.5			36.8	35.7
			4.87	2			13	6.5			40.9	19
			5.96	3.8			15.3	11.6			48.8	34.1
			4.92	3.37			14.4	11			45.9	34.9
			4.94	2.28			15.3	6.5			48.2	19.7
			5.06	3.42			13.5	10.9			42	34.1
			4.73	4.3			13.6	13.8			43.6	41.7
			4.59	3.86			13.6	11.3			47.6	38.3
			4.94	2.36			14	8.5			42.4	24.93
			4.47				12.6				44.2
			4.99	3.51			12.7	8.7			44.9	30.5
			4.82	3.31			11.3	8.5			43.6	27.4
			5.34	3.37			14.2	10.8			49.4	35.8
			5.08	3.84			14.4	11.6			46.2	32.9
			5.02	3.14			12.4	9.4			42.9	29.6
			5.09	2.58			12.7	9.8			42.4	29.2
			5.34	3.15			14.7	11			48.7	31.4
			4.96	2.5			15.1	6.9			50.9	21.8
			5.6	4.24			15	11.8			53.3	37
			4.81	2.53			14.1	7.5			44	22.6
			4.78	3.37			14.3	11			49.1	34.9
			4.64	2.52			12.3	8.7			43.1	26.2
			4.87	5.51			12.9	15.2			41.3	48.2
			5.16	4.36			12.2	13.9			41.5	42.3
			5.69	2.69			16.4	7.3			55.7	24.3
			4.9	5.24			13.3	15.4			43.5	45.8
			4.83	3.45			12.1	10.8			39.8	32.3
			4.56	3.92			12.8	12			41.3	37
			4.65	3.35				9.7			38.5	29.7
			4.16	3.53				10			38.8	29.9
				4.64				16				48.9
				3.81				11.6				35.7
				3.63				12.7				41.2
				1.9				5.1				15.7
				2.45				8.5				25.7
				3.81				11.4				35
				3.37				9.9				28.8
				3.05				8.3				27
				3.97				11.1				33.9
				5.76				20.3				36.5
				6.42				13.8				63
				4.45				12.5				40.7
				4.29				13.1				32.7
				4.5				11.1				32.4
				0.38								3.8
	B)	Platelets (103/μl)	HD	DBA		WBC(10^3/μl)	HD	DBA
			383	124			6.22	2.5
			158	266			5.53	3.9
			267	26			6.31	8.2
			352	253			8.65	3.2
			347	190			9.1	6.2
			256	301			11.72	9.1
			247	359			6.08	4.2
			305	214			14.72	6.2
			485	511			9.12	3.8
			327	213			11.84	10.7
			207	95			6.68	4.3
			309	300			9.61	6.9
			178	193			6.86	6.5
			226	195			5.51	9
			305	118			7.51	4.9
			213	217			6.18	2.8
			236	116			7.58	2.8
			323				5.56	23
			289	735			6.73	10.4
			287	451			5.89	5
			333	181			6.55	4
			235	108			8.49	7.1
			476	176			17.2	7
			455	94			16.55	2.8
			295	372			10.76	4.6
			235	153			8.46	5.4
			228	171			6.08	6.9
			286	117			5.45	2.5
			210	300			7.15	6.5
			424	371			7.74	7.7
			263	187			8.55	4.1
				45				2.2
			288	57			8.5	2.8
			171	176			7.51	4.4
			259	78			5.92	5.9
			307	96			5.71	9
			309	154			3.64	4.2
			230	338			9.16	4.3
			383	132			7.82	6
				181				6.9
				273				4.9
				16				7.4
				279				10.5
				159				2.17
				158				7.94
				173				5.24
				367				7.16
				200				6.59
				62				2.26
				384				4.19
				218				3.53
				162				5.72
				231				1.75
				166
				132

## Sheet: Supplementary Figure 2
	B)	2ΔCt RPS19 respect to mock	k562 Mock	K562 Scramble	K562 ShRPS19	K562 K562 ShRPS19 + PGK.CoRPS19	K562 PGK.CoRPS19	K562 ShRPS19 + EF1a.CoRPS19	K562 EF1α.CoRPS19		2ΔCt CoRPS19 expression	k562 Mock	K562 Scramble	K562 ShRPS19	K562 ShRPS19 + PGK.CoRPS19	K562 PGK.CoRPS19	K562 ShRPS19 + EF1a.CoRPS19	K562 EF1α.CoRPS19
			1	0.59	0.24	0.26	0.81	0.38	0.70959			0	0	0	14.99	16.97	36	39.54
			1	0.96	0.57	0.41	1.36	0.58	1.39617			0	0	0	6.37	5.45	16.28	20.83
			1	1.05	0.4	0.42	0.81	0.62	0.190953			0	0	0	27.91	23.98	37.93	4.45
			1	0.81	0.24	0.36	1.36	0.7				0	0	0	0.33		0.77
			1	0.74	0.2	0.11		0.03				0	0	0	3.92		4.07
	C)	2ΔCt RPS19 respect to mock	k562 Mock	K562 Scramble	K562 ShRPS19 Sigma	K562 ShRPS19 Sigma + PGK.CoRPS19	K562 PGK.CoRPS19	K562 ShRPS19 Sigma+ EF1a.CoRPS19	K562 EF1α.CoRPS19		2ΔCt CoRPS19 expression	k562 Mock	K562 Scramble	K562 ShRPS19 Sigma	K562 ShRPS19 Sigma + PGK.CoRPS19	K562 PGK.CoRPS19	K562 ShRPS19 Sigma+ EF1a.CoRPS19	K562 EF1α.CoRPS19
			1	0.59	0.07	0.091	0.897	0.12	0.808			0	0	0.003	3.875	2.537	9.658	6.332
			1	0.96	0.028	0.068	1.026	0.082	1.153			0	0	0.001	5.186	2.625		7.444
			1	1.05	0.032	0.096	1.19		1.029			0	0	0	0.967	1.863	2.889	4.031
				0.81								0	0
				0.74								0	0

## Sheet: Supplementary Figure 4
	A)	Transduction (%)	MOCK	PGK. CoRPS19
			0	87
			0	83
			0	44
			0	71
	B)	VCN in CFCs	MOCK	PGK. CoRPS19
			0	2.5
			0	2.38
			0	1.58
			ND	2.15
	C)	Nº of cells	MOCK				PGK.CoRPS19
			DBA 47	DBA 48	DBA 49	DBA 50	DBA 47	DBA 48	DBA 49	DBA 50
		D6	36000	148000	208000	195000	41300	96800	137000	180000
		D10	87300	621000	601000	888000	203000	197000	555000	905000
		D14	204000	819000	1040000	1170000	266000	317000	892000	2590000

## Sheet: Supplementary Figure 5
	A)	VCN/cell	PGK.EGFP		PGK. CoRPS19
			LC	CFCs	LC	CFCs
			4.2	2	6.3	0.48
			3.6	0.44	6.3	0.13
			3.7	0.46	7.4	1.08
			2.09	0.26	3.21	5
				0.94		0.05
				0.85		0.29
				0.02		2.16
				1.6		0.15
				0.4		0.66
				0.4		1.07
				0.8		2.48
				1.3		0.27
				2.3		0.12
				0.25		0.05
				0.53		1.18
				0.06		2.23
				1.09		3.1
				0.03		1.69
				1.7		1.99
				2.16		1.73
				0.11		2.04
				0.4		3.34
				0.06		2.72
				3.64		2.33
				2.26		2.08
				0.26		0.94
				0.3		1.65
				3.71		0.59
				0.85		2.45
				1.83		2.78
				4.06		4.18
				0.87		2.12
				0.16		0.05
				0.63		1.93
				2.38		1.79
				0.58		5.52
				1.7		2.89
				1.27		2.08
				0.77		0.53
				2.28		0.21
				1.65		2.81
				1.76		1.75
				0.6		0.47
				2.82		0.58
				0.45		0.6
				0.84		0.56
				0.77		0.1
				0.65		0.58
				0.98		0.6
				0.33		0.19
				1.1		1.3
				1.15		0.09
				0.55		0.05
				0.69		1.47
				4.44		1.75
				1.98		0.88
				0.86		1.46
				2.3		0.71
				0.59
				0.37
				0.68
				0.62
	B)	2ΔCt RPS19 Expresion	PGK.EGFP	PGK. CoRPS19
			7.938	9.024
				7.362
				9.223
	C)	Expression CoRPS19 / VCN	PGK.EGFP	PGK. CoRPS19
			0	0.0367
